# Supplementary material for: An RNA Interference Tool to Silence Genes in Sarcoptes scabiei Eggs
Source: Int J Mol Sci. 2022 Jan 14;23(2):873. doi: 10.3390/ijms23020873 (PMC8777771; doi:10.3390/ijms23020873)
Supplement: Supplementary file 1 [file ijms-23-00873-s001.zip]

Archive with 1 entries (1 files):
- ijms-1492304-supplementary.xlsx
