# Supplementary material for: An RNA Interference Tool to Silence Genes in Sarcoptes scabiei Eggs
Source: Int J Mol Sci. 2022 Jan 14;23(2):873. doi: 10.3390/ijms23020873 (PMC8777771; doi:10.3390/ijms23020873)
Supplement: Supplementary file 1 [file ijms-23-00873-s001.zip › ijms-1492304-supplementary.xlsx]

## Sheet: Ss-Cof 
Table S1. qPCR raw data
	qPCR Gene	Replicate	dsRNA Treatment
			Ss-Cof					Ec-LacZ
			R1	R2	R3	R4	R5	R1	R2	R3	R4	R5
Target Gene	Ss-Cof
		r1	7925	22590	5240	1623	4516	11860	13280		2552	100900
		r2	9104	31560	10990	2686	6305	19150	49740	19970	6099	121300
		r3	17610	66740	25640		21860	22660	51710	24090	7946	164700
		Average copies per µl	5773.17	20148.3	6978.33	1077.25	5446.83	8945	19121.7	11015	2766.17	64483.3
		Normalised copies per µl	6364.53	5795.16	10045.9	5995.91	9931.1	19310.7	11886	23751.1	15478.8	43600.6
Reference gene	Ss-EF1a
		r1	6422	52200	10940	2020	7150	8624	24840	8545	3056	25750
		r2	13720	47960	12140	3034	9754	8313	22950	7555	2902	25700
		r3	33880	106900	18290	5646	15760	10650	48020	11520	4685	36630
		Average	18007.3	69020	13790	3566.67	10888	9195.67	31936.7	9206.67	3547.67	29360
		Average of all	19851.9	19851.9	19851.9	19851.9	19851.9	19851.9	19851.9	19851.9	19851.9	19851.9
		Normalisation co-efficient	0.907085	3.47675	0.694645	0.179664	0.548462	0.463214	1.60875	0.463768	0.178707	1.47895

## Sheet: Ss-Ddp
	qPCR Gene	Replicate	dsRNA Treatment
			Ss_Ddp					Ec_LacZ
			R1	R2	R3	R4	R5	R1	R2	R3	R4	R5
Target Gene	Ss_Ddp
		r1	405.9	29.15	1610	1099	1217	1195	38230	1675	1261	1874
		r2	535.1		1128	977	1800	1781	46550	3555	1281	2766
		r3	68.83	16.13	1660	694.9	2612	3850	88640	6484	3163	7070
		Average copies per µl	168.305	11.32	733	461.817	938.167	1137.67	28903.3	1952.33	950.833	1951.67
		Normalised copies per µl	305.65	939.792	754.17	336.505	2279.06	3814.53	6403.28	2386.32	2426.73	2960.17
Reference gene	Ss_EF1a
		r1	22310	262.8	29640	55590	11850	7395	233000	15370	14300	30650
		r2	27660	505.5	47140	76670	20400	13030	191700	57130	19940	39410
		r3	88880	2269	168300	213800	71550	54780	713500	133800	64560	96190
		Average	46283.3	1012.43	81693.3	115353	34600	25068.3	379400	68766.7	32933.3	55416.7
		Average of all	84052.7	84052.7	84052.7	84052.7	84052.7	84052.7	84052.7	84052.7	84052.7	84052.7
		Normalisation co-efficient	0.550646	0.0120452	0.971929	1.37239	0.411646	0.298245	4.51383	0.818137	0.391817	0.659308

## Sheet: Ss-Nan
	qPCR Gene	Replicate	dsRNA Treatment
			Ss-Cof					Ec-LacZ
			R1	R2	R3	R4	R5	R1	R2	R3	R4	R5
Target Gene	Ss-Cof
		r1	5.938	6.05	4.599	44.75	182.5	214.7	3828	2254	583.2	2435
		r2	6.912	127	25.59	269.6	812.3	195.1	3756	2589	539.8	2443
		r3	69.63	1165	44.17	1193	43.08	236.1	6186	5357	635.3	4103
		Average copies per µl	13.7467	216.342	12.3932	251.225	172.98	107.65	2295	1700	293.05	1496.83
		Normalised copies per µl	81.997	525.141	19.8838	113.761	107.791	219.575	1201.71	1172.37	869.064	1878.85
Reference gene	Ss-EF1a
		r1	1021	1635	4863	20870	7164	3787	14380	13570	2874	6663
		r2	1313	4048	6073	19450	25670	4417	15370	13130	2205	6226
		r3	3034	7508	9021	30390	18550	7494	31400	19730	5718	12620
		Average	1789.33	4397	6652.33	23570	17128	5232.67	20383.3	15476.7	3599	8503
		Average of all	10673.1	10673.1	10673.1	10673.1	10673.1	10673.1	10673.1	10673.1	10673.1	10673.1
		Normalisation co-efficient	0.167648	0.411969	0.623278	2.20835	1.60478	0.490265	1.90978	1.45006	0.337202	0.796673
